# Supplementary material for: Quantitative CT Metrics Associated with Variability in the Diffusion Capacity of the Lung of Post-COVID-19 Patients with Minimal Residual Lung Lesions
Source: J Imaging. 2023 Jul 26;9(8):150. doi: 10.3390/jimaging9080150 (PMC10455247; doi:10.3390/jimaging9080150)
Supplement: Supplementary file 1 [file jimaging-09-00150-s001.zip]

Archive with 1 entries (1 files):
- jimaging-2505982-supplementary.avi
